# Supplementary material for: UNC-6/Netrin promotes both adhesion and directed growth within a single axon
Source: eLife. 2025 Mar 7;13:RP100424. doi: 10.7554/eLife.100424 (PMC11888602; doi:10.7554/eLife.100424)
Supplement: Figure 6—source data 1. [file elife-100424-fig6-data1.xlsx]

## Sheet: Figure 6D
	dorsoventral distance	UNC-6::mNG intensity
	0	780.985	801.827	1030.84	670.097	791.467	765.656	618.939	945.75	1463.87	266.686	782.481	1162.27	702.61	347.655	145.423	627.852	1035.12	1092.46	776.8	1556.26	924.262	491.852	826.601	278.201	841.496	733.396	1025.84	1620.72	1040.91	400.106	737.3	711.971	384.516	799.357	460.346	548.595	509.8	496.324	712.038	631.946	1036.7	812.003	835.193	765.727	676.338	692.266	642.758	1086.9
	0.04262				630.51		895.947									178.162	612.942	1130	1065.49	793.897	1677.53	923.246	454.343	796.347	302.489	779.464	738.748	1107.14	1835.28	976.927
	0.08525	765.531	783.243	1114.1	604.305	903.695	985.158	629.328	842.149	1392.5	261.689	787.641	1115.77	684.016	345.582	167.133	592.665	1272.28	1117.21	787.739	1801.1	975.681	476.554	830.071	325.383	845.161	722.221	1095.1	1864.94	952.053	395.988	926.208	736.579	383.472	911.861	533.383	562.04	531.942	488.461	735.924	669.411	1089.52	902.808	886.266	796.802	873.538	693.36	694.861	936.638
	0.12787				651.264		972.873									176.227	485.865	1414.8	1183.26	776.951	1841.46	1007.11	593.223	691.503	338.764	790.901	682.643	1023.86	1808.46	1080.2
	0.17049	736.778	805.461	1056.55	746.965	847.53	1011.98	754.768	1127.38	1337.05	384.389	642.9	1030.46	707.331	405.478	201.232	382.305	1375.46	1244.97	810.231	1723.09	1006.29	639.165	735.793	342.813	756.138	679.155	957.355	1739.08	967.818	399.508	1015.15	700.811	467.382	935.248	647.88	501.056	564.625	549.629	693.834	746.415	1144.21	1002.88	955.105	784.057	646.2	695.106	759.485	852.26
	0.21311				603.787		947.419									224.346	344.732	1356.08	1257.51	849.987	1738.71	984.433	628.885	738.302	323.11	765.364	714.017	925.696	1645.1	1016.71
	0.25574	754.645	621.278	1002.87	549.612	1062.59	885.73	833.981	1088.11	1256.99	231.435	767.976	992.21	683.919	325.107	216.542	390.707	1911.26	1232.87	884.091	1677.24	942.147	658.046	715.86	318.754	736.802	765.42	940.892	1757.86	1041.98	469.242	939.789	646.565	466.598	929.233	864.893	463.163	584.757	524.216	899.01	833.462	1179.93	1040.83	1011.66	829.799	738.104	727.369	760.751	883.226
	0.29836				557.336		874.557									177.511	446.158	2196.81	1188.86	897.481	1633.08	906.966	738.006	712.924	356.241	684.413	726.677	1033.92	1810.72	1079.55
	0.34098	844.489	688.795	892.938	586.235	975.901	874.259	680.703	1097.48	1181.25	217.392	747.56	1233.96	668.211	349.819	167.679	457.158	1955.07	1162.55	892.193	1800.98	871.326	799.002	670.397	411.321	695.319	670.096	1121.61	1756.67	1077.91	541.504	988.669	594.181	560.406	858.737	988.612	563.391	577.195	518.449	946.838	787.048	1146.25	1008.83	959.08	818.445	747.401	696.809	774.443	850.559
	0.3836				625.4		843.56									159.489	392.542	1656.14	1194.74	890.713	1967.27	827.321	824.721	658.48	445.734	669.255	665.823	1111.56	1730.49	1084.54
	0.42623	975.535	719.26	984.885	625.172	933.272	777.776	759.51	1170.93	1175.81	211.177	779.52	1253.3	614.802	408.195	177.577	308.152	1656.39	1246.6	915.441	1944.84	791.776	796.457	686.549	400.415	707.709	665.958	1093.32	1640.67	1175.47	524.928	1102.89	604.798	624.702	787.812	834.209	582.234	577.487	548.565	914.056	779.689	1067.18	951.929	1139.75	826.863	837.153	652.01	712.779	864.12
	0.46885				597.22		699.265									162.785	231.5	1547.18	1286.58	952.915	1770.46	826.558	769.061	735.874	378.711	785.941	653.286	1155.46	1497.42	1176.21
	0.51147	986.288	755.935	971.88	598.385	830.147	727.903	810.314	1176.83	1183.85	206.184	820.952	1297.89	648.74	442.736	180.327	171.129	1441.38	1298.88	982.386	1637.41	879.041	713.378	727.455	395.955	808.018	661.7	1178.92	1462.57	1154.04	542.222	986.049	612.686	728.719	881.058	1016.2	621.915	682.397	666.058	857.351	731.353	1026.12	930.373	963.147	835.971	685.205	624.344	654.303	878.382
	0.55409				674.968		786.549									273.343	145.939	1238.47	1338.37	1004.54	1595.78	912.914	687.573	640.017	391.542	861.75	729.962	1240.45	1441.19	1175.02
	0.59672	890.378	784.265	1091.59	768.392	843.468	848.528	718.235	1178.13	1237	217.645	903.87	1343.92	630.14	482.458	306.697	130.52	891.253	1344.9	1010.5	1651.18	949.431	656.21	545.533	360.771	849.727	742.69	1206.07	1523.58	1180.2	585.306	844.159	627.597	753.05	631.341	1022.56	624.909	779.055	529.347	792.789	670.096	1000.92	928.294	1045.62	814.567	733.713	690.42	682.993	793.474
	0.63934				833.032		891.422									340.964	120.454	736.108	1335.82	1017.28	1692.21	987.1	667.211	467.974	368.11	760.132	784.041	1345.85	1655.72	1107.69
	0.68196	790.165	810.741	1134.91	837.761	933.031	888.836	778.731	1112.21	1205.11	217.115	1015.39	1169.66	625.358	503.566	429.155	115.556	790.796	1350.23	1020.48	1677.98	1013.13	655.637	436.956	396.633	636.298	792.961	1458.78	1644.55	1052.68	574.223	884.208	631.309	743.351	712.435	1057.05	555.59	831.405	669.893	772.359	613.327	991.145	803.162	987.319	828.935	694.341	719.864	813.151	743.504
	0.72458				806.073		867.94									499.803	131.167	777.67	1421.06	1006.1	1731.02	1002.08	610.232	475.569	420.45	573.245	846.841	1508.41	1658.49	1021.96
	0.76721	731.514	778.431	1168.59	768.635	687.659	874.843	674.356	1157.48	1157.63	199.26	1115.96	1146.55	630.718	477.419	522.738	161.034	712.877	1519.68	994.893	1831.47	960.63	625.265	517.483	465.942	592.533	902.701	1605.52	1687.36	1027.87	520.965	1041.02	615.382	768.376	561.823	1100.07	580.669	834.094	568.299	767.401	559.279	936.872	956.118	888.748	853.724	638.466	773.002	888.803	767.086
	0.80983				717.945		911.457									668.618	170.718	751.032	1623.59	983.584	1801.15	926.299	639.599	524.599	490.915	619.147	879.379	1493.77	1534.11	1031.94
	0.85245	742.152	743.577	1118	681.34	601.518	938.408	732.246	1124.58	1162.53	165.208	1087.52	1029.26	568.439	503.227	853.248	150.072	797.121	1626.77	1008.08	1661.91	921.268	693.208	519.489	493.485	620.757	901.657	1460.93	1567.25	1040.74	547.386	1013.47	601.912	757.907	709.191	1114.8	578.796	828.226	657.263	753.154	507.371	936.777	914.5	1025.22	868.542	634.577	820.539	852.686	897.951
	0.89507				642.126		909.664									1007.12	125.389	791.791	1585.22	1065.07	1479.92	926.679	738.72	544.841	492.344	616.349	854.354	1427.95	1565.25	1046.84
	0.9377	823.815	669.507	1053.54	606.609	717.689	843.137	620.518	1352.83	1166.32	142.966	1158.07	968.92	540.658	542.579	957.679	114.023	719.715	1532.38	1099.74	1360.55	924.93	708.332	578.157	499.356	586.382	776.763	1304.59	1670.5	1036.92	566.002	1129.42	609.115	752.746	647.027	1072.5	561.238	809.291	565.599	716.841	484.818	964.754	755.704	839.616	868.37	742.656	714.792	877.009	758.806
	0.98032				623.443		815.392									822.264	110.133	790.137	1433.78	1111.81	1416.46	909.725	651.348	619.336	477.731	557.668	811.234	1294.7	1792.4	1046.68
	1.02294	853.922	660.558	963.192	654.986	708.438	873.692	574.27	1692.07	1220.03	130.341	1066.05	1105.27	566.165	550.239	595.097	105.051	830.544	1368.95	1112.25	1442.18	899.083	640.831	646.76	471.958	549.083	811.096	1235.09	1771.66	1030.15	590.105	1167.12	629.141	747.478	664.385	917.443	575.517	820.753	622.576	743.017	476.256	966.524	788.133	1016.09	886.226	714.104	722.586	907.603	760.488
	1.06556				653.031		925.497									401.145	96.364	692.754	1268.58	1095.4	1367.93	911.581	671.125	660.06	491.775	544.613	749.659	1211.25	1799.85	1013
	1.10819	784.306	535.888	896.332	637.153	569.297	931.438	558.615	1424.2	1277.38	118.404	1026.74	870.004	640.045	519.78	309.918	92.237	594.587	1202.97	1048.18	1301.61	921.779	676.069	662.945	533.533	511.285	680.288	1318.49	1818.41	1095.83	631.009	1096.85	639.86	769.39	603.672	955.164	507.965	934.105	605.152	773.138	442.764	946.528	839.854	890.78	858.137	707.269	717.953	879.687	804.325
	1.15081				660.913		906.699									312.378	105.023	588.152	1218.31	971.417	1223.21	922.355	628.6	765.029	502.091	510.789	627.937	1290.6	1700.11	1006.47
	1.19343	781.831	610.03	889.156	737.117	553.017	854.235	637.438	1611.37	1264.8	110.441	1066.37	662.936	538.062	493.659	324.009	112.177	621.273	1227.08	904.383	1175.29	921.419	578.874	875.727	501.912	544.339	585.379	1285.22	1590.51	1118.36	599.514	1131.21	629.986	751.425	700.059	921.794	569.078	821.344	561.916	718.274	409.351	930.603	879.602	690.805	941.768	647.401	799.979	814.035	913.575
	1.23605				787.74		789.266									348.709	107.108	788.159	1201.08	903.785	1221.55	928.074	576.799	924.992	535.956	593.051	536.36	1261.38	1627.42	1176.88
	1.27868	858.368	607.013	883.609	748.801	608.024	740.388	801.862	1258.67	1212.71	112.352	978.289	600.611	520.269	493.545	342.883	96.707	848.374	1139.16	942.648	1361.09	921.036	606.216	905.901	565.391	646.104	509.057	1158.42	1691.47	1166.41	659.768	992.635	601.866	821.513	649.3	946.204	581.509	883.115	523.685	755.998	398.073	920.706	921.484	872.526	904.526	588.543	811.178	837.088	859.295
	1.3213				656.882		683.326									291.504	85.153	709.482	1117.7	925.702	1517.56	905.94	636.736	885.688	606.308	660.289	487.877	1160.28	1697.47	1097.92
	1.36392	859.761	592.551	901.482	570.062	603.4	601.322	867.777	1035.69	1263.41	109.411	818.145	578.224	522.74	440.589	250.782	74.906	540.1	1081.59	881.805	1567.41	898.713	641.677	994.235	622.978	629.89	466.907	1140.68	1764.13	1085.64	642.101	875.218	567.477	773.22	588.829	944.128	568.492	908.154	502.985	765.916	399.359	890.845	984.083	907.731	921.27	439.606	756.4	832.536	835.45
	1.40654				628.339		534.447									257.914	44.154	440.123	1054.85	861.006	1461.16	902	628.413	970.589	593.699	566.036	455.77	1226.52	1875.72	1098.42
	1.44917	798.422	615.481	860.012	716.565	659.039	517.408	987.143	1033.63	1176.71	132.554	823.408	537.333	567.214	527.264	230.067	70.827	440.389	1127.03	864.072	1387.65	920.2	622.792	949.762	591.956	505.266	453.739	1287.76	1971.36	1052.62	559.197	814.576	536.938	801.767	595.899	900.817	607.039	859.951	485.048	755.712	401.974	880.365	977.987	876.201	955.615	460.752	724.951	752.766	889.754
	1.49179				761.749		537.508									160.493	77.993	536.36	1177.7	851.364	1542.38	904.641	646.016	971.025	605.34	498.999	461.582	1265.15	1933.68	1063.37
	1.53441	851.83	647.16	898.985	766.877	634.117	571.414	923.019	951.097	1156.04	152.857	693.351	574.737	540.695	701.95	125.558	84.777	603.349	1164.11	864.183	1563.13	853.066	686.698	765.082	643.609	525.116	486.253	1315.9	1765.6	1166.77	564.565	758.357	510.285	842.431	595.786	896.241	621.491	923.378	540.08	759.791	383.445	863.044	835.416	879.782	837.3	469.756	678.15	630.927	860.042
	1.57703				720.001		607.325									105.433	87.957	567.864	1185.3	918.523	1540.08	827.637	734.38	670.886	703.68	542.058	538.295	1448.22	1595.1	1223.38
	1.61966	886.592	714.036	847.74	674.881	604.615	646.332	782.496	1084.71	1126.26	163.543	683.667	603.54	591.515	627.984	111.802	88.524	509.441	1296.24	1004.45	1554.14	820.965	798.697	611.274	748.073	571.544	562.604	1538.29	1372.22	1265.86	516.948	733.812	504.939	810.817	611.537	889.064	650.604	928.494	591.255	767.683	393.509	830.016	822.042	830.496	946.947	476.772	706.654	616.288	787.36
	1.66228				668.353		680.734									136.518	78.901	591.931	1437.06	1073.92	1563.09	784.715	858.189	588.985	754.325	533.474	589.154	1542.22	1219.65	1240.06
	1.7049	871.364	673.821	856.696	661.482	620.355	702.427	562.822	838.907	1103.7	161.577	616.893	628.487	567.019	477.348	142.651	91.728	758.992	1466.12	1109.66	1511.73	774.39	894.252	547.713	702.602	476.923	586.043	1470.13	1309.2	1241.52	530.836	722.104	518.565	882.89	640.493	852.972	670.97	944.142	520.567	753.87	419.387	787.911	892.948	872.332	872.425	557.199	740.616	638.565	731.635
	1.74753				608.792		707.093									149.47	103.75	875.917	1479.67	1119.18	1445.46	885.052	928.664	622.065	638.235	416.896	620.544	1343.72	1402.67	1210.29
	1.79015	881.192	736.059	930.522	551.454	588.267	690.811	632.594	940.292	1079.6	150.793	686.51	651.74	584.813	374.5	147.096	97.18	943.849	1479.99	1098.47	1491.33	819.312	901.743	647.742	599.267	357.056	640.847	1184.32	1384.68	1347.42	486.909	763.148	521.463	898.155	612.149	932.117	717.62	935.042	487.663	752.891	389.925	747.094	893.564	794.984	901.328	607.335	894.243	694.733	650.928
	1.83277				528.619		662.137									200.883	113.836	984.037	1433.69	1047.44	1476.33	820.148	795.625	632.518	570.703	320.25	605.082	1024.49	1328.4	1280.71
	1.87539	920.52	897.229	866.402	550.453	571.695	635.595	733.678	973.682	1066.15	144.991	556.943	736.348	526.918	406.309	210.448	102.757	1054.86	1423.09	978.676	1361.27	778.9	780.904	672.736	537.599	317.194	514.321	934.162	1358.63	1003.43	435.679	828.678	508.556	918.328	608.304	885.103	755.833	971.903	465.005	777.796	394.77	725.556	842.42	886.131	811.008	575.631	802.111	712.477	678.434
	1.91802				584.137		618.742									239.36	95.088	1068.23	1512.48	926.98	1396.03	792.474	800.478	576.969	565.975	317.664	433.439	998.973	1390.47	1019.12
	1.96064	984.748	651.062	885.239	594.159	591.675	610.199	732.83	723.5	1009.55	148.014	560.841	602.109	484.18	376.389	279.518	81.816	1042.68	1519.58	911.123	1447.23	741.809	798.931	620.328	578.793	336.884	389.309	1117.9	1432.71	903.434	417.78	749.718	499.77	868.111	631.402	819.973	752.386	923.01	442.249	806.962	426.696	698.325	656.1	768.281	794.466	522.453	759.656	694.633	801.934
	2.00326				551.674		607.25									217.951	85.763	1049.18	1433.58	908.209	1483.62	692.154	755.585	501.028	467.414	391.877	336.793	1153.73	1361.48	911.383
	2.04588	1014.16	796.344	849	521.577	547.374	632.438	797.734	761.546	1037	148.278	586.642	686.172	591.265	429.289	199.982	93.881	932.163	1442.37	921.1	1437.14	742.053	710.163	680.127	504.592	447.23	438.769	1006.81	1251.41	845.593	435.318	707.545	499.958	773.677	661.724	785.757	730.39	937.833	453.522	691.492	490.489	628.324	695.146	839.412	874.319	496.8	815.932	670.674	835.695
	2.08851				533.222		680.159									197.368	87.525	774.829	1361.95	931.764	1355.32	716.493	667.982	772.537	488.12	461.342	454.387	1174.4	1243.92	738.592
	2.13113	944.087	761.339	850.974	534.806	619.436	737.314	836.867	946.015	1050.25	131.256	558.988	604.96	559.265	365.909	253.52	80.383	677.026	1314.57	958.156	1340.67	666.793	639.028	895.972	500.332	444.446	457.588	1041.84	1331.95	867.685	551.591	694.345	492.104	718.179	632.695	853.839	772.73	932.506	411.875	680.823	465.959	651.5	715.203	831.464	743.746	473.769	849.106	596.929	815.319
	2.17375				502.059		794.406									209.042	104.202	622.742	1276.12	973.502	1405.53	724.599	612.427	769.021	630.574	425.43	511.343	1087.6	1328.35	906.596
	2.21637	870.263	619.713	771.658	454.741	483.907	820.03	845.374	908.327	971.054	147.504	562.279	577.215	514.043	440.156	199.268	65.23	656.395	1182.85	964.814	1388.25	734.67	621.998	727.626	664.353	420.325	508.225	1250.5	1355.65	669.834	495.434	692.961	468.424	681.309	609.07	783.412	739.202	894.565	398.038	651.004	458.916	692.818	862.102	652.478	759.067	444.215	720.342	558.56	833.811
	2.259				413.167		783.127									200.14	45.538	799.647	1184.82	917.426	1364.62	665.752	716.158	685.877	596.895	407.096	431.505	1343.75	1405.87	794.35
	2.30162	805.095	666.139	801.641	366.802	448.993	703.605	785.985	986.518	1028.91	142.051	631.59	513.091	470.254	454.793	175.347	124.528	1048.08	1260.96	846.409	1344.96	771.901	791.012	626.523	653.154	431.61	346.882	1292.98	1432.47	800.534	464.165	630.68	440.161	757.592	674.081	827.248	691.797	898.676	397.134	691.948	512.092	699.537	829.959	667.737	660.882	425.061	801.294	552.982	920.303
	2.34424				331.357		645.3									155.237	125.746	1385.8	1305.69	791.087	1279.81	770.352	650.9	641.966	728.618	463.545	451.325	1123.34	1307.87	810.925
	2.38686	809.55	617.72	722.266	311.058	476.083	674.265	773.821	1157.08	1002.48	129.585	663.761	478.565	496.069	408.161	169.876	94.149	1592.33	1269.57	764.002	1193.43	770.853	645.54	637.631	779.632	390.864	485.682	923.368	1084.7	850.16	508.058	603.641	428.648	750.795	680.484	816.75	777.73	817.707	496.264	692.42	507.375	693.987	845.486	577.933	632.318	471.524	776.353	557.261	825.729
	2.42949				294.061		737.253									163.734	123.136	1514.17	1258.95	743.046	1101.21	769.876	618.383	572.435	988.044	503.992	478.833	860.098	1045.1	908.584
	2.47211	816.219	579.688	759.429	298.051	486.601	765.245	746.393	1077.41	1040.26	127.2	644.135	484.015	421.209	483.288	145.135	98.972	1319.93	1289.1	724.398	1049.31	716.767	516.596	517.653	949.986	487.969	618.852	889.795	1103.73	938.762	528.675	577.225	448.812	766.625	642.713	821.874	602.845	790.195	443.792	650.952	445.554	763.458	774.372	645.962	580.968	585.4	678.358	591.896	873.655
	2.51473				310.547		746.88									208.822	125.014	1136.4	1328.88	721.779	1073.12	723.489	498.602	472.128	869.752	476.815	579.515	963.047	1058.38	837.529
	2.55735	755.787	639.143	755.71	337.789	498.309	683.957	699.297	803.095	1227.17	146.853	667.102	466.274	421.874	442.823	241.019	134.001	917.097	1360.99	746.731	1147.97	709.376	490.093	455.643	899.509	475.647	573.523	1102.7	1058.29	737.836	505.018	536.477	455.383	770.34	603.159	858.767	662.319	783.215	460.17	663.909	575.386	777.742	799.428	659.265	556.483	653.591	647.842	660.362	898.095
	2.59998				382.123		611.805									241.458	134.771	746.343	1276.8	791.944	1147.74	677.533	464.957	464.063	958.282	436.765	488.873	1234.76	1124.59	792.061
	2.6426	745.12	605.602	802.817	391.953	476.428	595.93	737.594	752.541	997.9	131.161	670.883	487.245	435.471	427.871	284.388	125.755	710.729	1153.4	835.164	1201.16	697.456	486.834	488.903	1056.68	398.887	534.537	1269.01	1249.49	614.103	507.482	547.367	509.01	735.991	616.394	828.108	724.761	822.23	472.496	584.134	586.454	649.799	782.519	681.504	553.87	609.373	648.838	708.282	878.181
	2.68522				374.637		577.944									305.294	109.566	761.164	1086.11	875.141	1215.29	697.441	507.914	517.155	1126.04	381.252	486.975	1237.78	1295.62	583.046
	2.72784	783.992	624.814	757.7	328.355	517.775	571.503	606.357	713.193	988.401	132.797	676.042	469.693	478.247	445.652	278.689	102.891	824.048	1131.59	910.263	1260.33	632.883	519.298	512.549	906.568	349.557	401.665	1176.35	1278.32	539.205	514.803	632.144	491.958	791.988	526.408	945.488	700.481	814.442	495.583	557.881	617.608	864.123	857.683	543.19	604.989	528.247	657.367	689.766	722.616
	2.77047				296.519		569.664									191.599	78.397	791.527	1121.37	929.676	1304.78	639.882	459.44	528.32	1013.83	335.734	451.347	1122.31	1356.65	487.665
	2.81309	877.467	655.961	832.014	337.061	568.923	553.523	562.181	875.711	923.587	153.201	735.55	529.247	435.899	412.668	168.598	75.788	619.951	1071.28	920.705	1360.35	681.695	484.631	521.154	906.667	277.566	460.927	1078.04	1448.8	499.022	477.931	648.04	466.665	838.339	656.028	911.203	790.356	742.6	424.347	498.246	644.735	822.06	864.969	777.52	546.424	541.537	679.252	686.869	772.571
	2.85571				389.017		527.178									152.852	89.957	424.857	995.542	892.113	1398.93	728.749	402.733	461.601	908.585	263.638	481.95	1026.23	1470.18	522.76
	2.89833	947.002	730.012	834.584	414.916	636.383	524.976	535.887	643.505	860.692	176.966	705.818	530.507	522.301	435.217	160.537	124.367	339.242	1044.49	850.846	1390.88	605.193	372.304	370.975	921.384	318.263	478.546	1029.07	1716.67	507.2	514.364	654.031	455.678	800.685	591.701	723.247	727.537	705.017	418.738	490.694	687.406	716.904	787.701	698.605	538.645	588.73	654.369	646.281	713.428
	2.94096				409.177		534.526									212.726	146.493	361.466	1115.83	794.322	1332.53	842.609	452.565	361.557	855.335	313.384	488.017	1101.49	1894.2	577.404
	2.98358	898.217	628.768	784.846	378.496	759.806	541.863	520.018	665.515	902.036	193.172	648.136	577.087	474.722	423.435	213.585	162.897	375.286	1160.04	738.873	1256.16	853.863	399.141	371.81	752.269	350.714	526.495	1168.06	1906.62	626.921	469.83	533.484	440.72	762.152	597.552	850.825	685.368	719.604	379.791	459.87	674.207	736.405	891.79	788.143	452.29	627.941	632.327	652.662	779.234
	3.0262				335.978		534.247									225.697	171.924	358.614	1187.15	710.205	1192.6	816.549	455.165	375.646	622.145	352.025	439.525	1206.17	1876.99	683.177
	3.06882	880.8	687.864	842.849	296.44	759.25	538.443	553.5	839.794	822.814	202.602	620.956	519.562	508.623	507.604	204.362	169.018	422.45	1189.7	725.502	1172.83	796.802	480.556	428.093	631.89	343.891	388.264	1228.75	1896.31	681.451	500.723	572.72	449.316	702.524	621.215	662.894	642.448	719.276	396.104	469.983	677.154	549.246	844.747	774.094	403.542	658.97	613.823	706.334	752.567
	3.11145				266.423		554.721									201.483	144.223	469.844	1120.38	774.497	1168.05	779.583	418.581	472.105	725.51	402.117	474.44	1238.85	1778.19	752.999
	3.15407	839.074	572.701	727.652	270.958	801.448	569.525	581.273	980.063	780.745	141.403	650.77	429.533	589.499	507.455	145.844	106.909	473.99	1002.39	816.186	1197.96	725.08	428.552	513.194	553.173	411.829	485.643	1215.3	1527.25	677.707	470.312	606.539	441.748	570.278	567.656	609.934	627.727	756.935	363.866	472.821	643.739	667.545	826.905	668.983	380.357	643.936	556.446	744.793	817.857
	3.19669				256.777		595.673									142.461	76.747	508.755	957.589	822.289	1243.17	714.094	487.811	555.732	510.72	426.717	471.898	1160.73	1394.14	744.817
	3.23932	732.896	552.047	751.898	263.058	799.052	652.001	714.051	1032.55	860.1	209.981	679.973	442.484	578.28	429.738	161.991	63.542	547.039	986.1	789.517	1322.7	718.598	502.279	620.012	489.026	439.295	419.581	1170.72	1426.35	673.817	494.46	597.789	466.435	587.052		578.995	637.913	728.347	416.758	465.838	614.834	529.591	806.517			602.614	568.251	667.509	761.509
	3.28194				245.381		719.049									159.965	61.431	548.604	1024.88	731.655	1351.44	704.671	553.714	742.237	484.565	439.535	337.214	1161.37	1473.81	721.258					580.825									812.585	436.418
	3.32456	607.647	507.052	740.208	244.484	911.544	790.069	735.53	979.563	832.1	240.667	907.849	427.746	605.602	354.526	147.269	78.024	503.315	1010.62	673.126	1190.05	755.609	510.665	774.37	518.014	452.367	304.722	1090.81	1292.78	655.867	505.011	629.531	468.468	548.366		641.391	626.767	640.913	485.23	466.123	647.857	719.745	820.959			624.621	522.685	573.482	747.344
	3.36718				224.647		840.55									168.051	105.985	486.77	1125.38	650.979	1280	755.866	508.33	844.311	544.077	482.665	318.755	982.297	1270.92	707.996					624.452									808.311	475.89
	3.40981	589.968	522.392	741.395	249.51	1004.42	832.534	666.76	1051.95	863.435	253.021	786.271	388.466	560.952	434.032	195.69	112.651	509.745	1090.51	687.38	1506.63	769.55	511.063	787.725	549.302	480.656	357.99	1038.78	1396.19	824.995	526.95	666.253	447.108	539.693		643.751	614.789	630.344	532.958	478.059	621.049	590.823	823.757			663.216	512.901	559.761	707.041
	3.45243				276.413		767.266									206.933	127.222	577.803	1117.79	742.229	1454.55	714.106	507.9	981.911	537.754	510.32	358.26	934.703	1414.45	701.697					696.794									779.714	488.37
	3.49505	683.406	481.598	764.572	286.392	832.334	669.385	823.587	1221.86	828.813	257.621	793.829	403.375	493.974	417.274	184.358	125.413	615.16	1172.99	767.34	1493.53	687.044	463.033	762.352	533.425	456.949	351.663	897.094	1437.01	758.713	557.996	633.764	441.094	545.854		688.474	650.54	612.245	745.645	452.079	641.214	627.787	798.102			624.233	520.164	552.226	738.912
	3.53767				299.72		600.259									183.046	130.434	551.887	1210.11	766.431	1378.01	609.347	493.563	682.153	576.165	438.692	342.837	806.778	1282.61	772.336					700.117									620.89	440.21
	3.5803	724.672	439.194	765.824	294.626	785.613	521.452	820.565	1190.44	825.665	146.91	817.35	389.337	543.283	464.564	192.173	169.949	548.651	1232.47	750.823	1237.98	581.879	450.916	569.811	678.82	432.268	362.776	855.184	1300.1	655.87	552.625	652.694	430.171	567.726		619.301	649.011	649.494	830.817	419.684	647.565	653.208	826.745			561.261	556.986	594.556	850.706
	3.62292				293.665		459.332									181.273	162.952	454.725	1284.99	741.927	1107.51	558.344	477.482	548.78	743.084	395.644	402.373	812.463	1337.03	666.88					709.092									678.55	379.399
	3.66554	696.032	498.171	793.732	301.938	760.081	454.208	872.815	1503.84	868.232	259.609	836.826	435.673	400.35	429.416	196.314	146.193	389.204	1215.02	756.657	1094.21	540.748	412.228	586.655	595.944	378.948	394.549	836.514	1205.98	667.62	527.362	620.79	457.172	465.147		616.98	613.689	692.062	797.54	412.074	689.213	668.859	1026.51			516.193	538.892	525.472	908.411
	3.70816				290.729		484.674									224.855	168.736	380.148	1223.79	750.538	1064.39	527.641	442.9	605.261	578.105	362.506	424.145	866.547	1289.6	529.628					610.92									490.802	401.49
	3.75079	613.463	441.459	827.107	276.441	809.489	514.921	722.7	1717.35	813.694	227.393	847.524	475.49	577.617	457.933	253.213	195.427	404.764	1190.9	732.792	1003.59	566.607	355.058	633.131	648.048	335.654	446.427	878.45	1340.5	609.144	496.034	753.716	459.512	606.919		589.501	652.144	638.502	798.924	391.39	726.201	700.812	920.691			502.841	597.277	499.407	909.367
	3.79341				279.477		531.78									247.465	196.069	430.647	1176.57	730.011	986.318	494.867	383.736	708.843	914.917	352.535	512.446	880.98	1271.06	522.926					737.893									468.937	386.729
	3.83603	512.688	387.177	758.502	292.738	981.898	543.696	581.661	1384.59	821.518	207.539	830.019	538.183	474.501	450.345	243.095	185.033	427.56	1178.86	766.352	1066.82	518.912	381.728	643.588	801.034	368.97	512.002	943.006	1337.2	602.942	506.608	808.149	454.575	481.553		647.764	605.054	664.943	836.417	418.035	795.378	760.145	923.799			516.445	640.492	447.766	950.392
	3.87865				311.215		573.413									281.776	164.88	440.033	1293.21	792.944	1140.7	534.261	355.1	650.248	710.521	359.614	508.488	1002.91	1194.13	608.125					727.409									495.365	435.207
	3.92128	439.937	467.546	842.914	318.016	963.279	649.29	594.386	1431.97	839.351	220.481	783.343	537.758	579.285	491.587	225.09	149.673	442.786	1145.58	779.554	1195.86	633.522	366.697	832.622	618.588	428.97	512.591	1139.38	1204.38	630.996	453.884	629.476	446.957	449.044		689.387	658.403	680.206	794.877	435.563	811.182	758.274	879.988			522.743	559.428	424.562	915.563
	3.9639				308.986		710.562									157.836	138.262	396.035	1102.09	739.172	1296.13	594.674	437.831	943.395	536.256	436.355	525.167	1119.39	1227.49	685.913					767.715									453.519	445.071
	4.00652	429.341	444.214	826.899	324.994	1041.27	715.164	654.158	1011.09	907.337	281.645	843.911	558.809	577.507	535.963	151.319	115.288	432.874	1014.82	724.584	1464.1	568.362	407.422	882.396	493.84	482.034	533.816	1244.56	1301.17	682.529	444.732	597.285	477.263	476.461		689.964	609.083	600.675	833.748	407.965	959.987	940.121	974.123			522.988	563.936	417.133	892.987
	4.04914				353.199		680.249									195.983	138.959	429.317	1057.1	726.037	1447.78	679.143	447.116	837.862	492.145	495.128	527.151	1259.66	1271.72	751.522					647.849									490.063	392.47
	4.09177	492.202	505.221	854.516	392.963	1054.96	621.176	563.432	1051.58	845.544	276.841	879.631	642.319	492.142	419.524	204.54	107.202	415.474	1104.94	721.916	1435.48	578.797	492.605	793.472	558.145	575.885	546.27	1252.61	1419.62	734.627	426.015	572.422	434.804	459.675		779.02	749.49	625.642	896.127	440.398	904.529	842.242	1006.14			604.662	599.854	457.053	900.626
	4.13439				408.442		586.4									217.909	160.889	511.074	1068.47	723.629	1559.6	554.203	520.361	811.248	670.618	490.905	472.243	1067.74	1497.03	794.378					735.254									436.581	383.346
	4.17701	571.377	469.727	875.502	442.554	1101.45	576.582	512.92	941.392	830.312	240.779	1019.53	609.028	671.762	491.553	162.64	160.427	692.012	1063.6	732.099	1635.98	606.875	511.457	698.032	772.462	735.286	531.637	1286.55	1510.52	804.415	414.893	530.956	443.639	522.869		771.321	652.39	681.921	903.098	509.857	860.026	1110.53	1076.27			590.743	604.671	478.498	766.34
	4.21963				439.24		556.379									165.954	205.598	840.868	1286.62	736.396	1633.92	617.933	551.809	654.952	814.128	619.622	519.318	1115.32	1636.28	893.376					747.146									458.179	419.17
	4.26226	621.531	498.287	901.768	411.151	1005.33	540.222	467.394	967.458	843.768	221.232	930.434	535.693	453.365	534.395	183.978	200.441	918.69	1278.28	746.729	1686.16	594.383	480.444	590.647	777.614	515.611	539.085	996.729	1473.19	851.111	398.212	579.622	461.623	480.393		867.514	708.71	699.064	1017.87	509.935	877.351	981.457	1124.4			507.717	572.461	549.953	711.88
	4.30488				396.802		552.406									245.938	239.058	959.583	1101.26	766.415	1580.72	597.888	542.882	616.004	681.525	625.378	559.424	956.068	1487.22	775.389					738.402									568.063	466.987
	4.3475	721.36	500.547	1000.79	417.451	851.617	615.296	449.629	947.705	926.679	202.217	942.786	664.432	472.803	466.001	226.462	251.259	813.564	1211.22	794.109	1395.91	497.797	582.603	506.504	593.915	779.784	591.266	972.68	1473.63	679.4	433.122	568.998	503.37	542.22		893.584	696.609	706.549	1010.91	485.928	668.499	1178.49	1227.26			455.219	600.277	510.972	731.799
	4.39012				477.296		719.476									206.153	270.045	583.935	1139.86	823.412	1297.01	566.761	562.83	482.465	498.711	767.437	611.251	921.816	1315.1	679.147					679.861									525.572	629.348
	4.43275	876.053	450.945	979.93	500.124	871.721	783.402	490.347	1007.39	783.974	185.764	1045.51	681.811	593.015	508.723	217.423	240.571	488.55	1133.42	838.563	1349.41	554.622	531.071	439.709	390.401	762.315	615.23	928.585	1292.83	598.327	455.18	575.73	529.498	588.233		887.053	727.369	709.271	920.57	438.139	633.576	1102.61	1169.93			432.312	618.854	550.066	697.175
	4.47537				419.55		820.871									206.927	289.462	512.548	1280.32	845.349	1378.03	553.272	632.758	449.756	497.151	570.462	607.449	933.07	1103.4	601.494					722.888									538.05	600.59
	4.51799	1024.68	521.306	882.641	360.505	719.013	822.001	570.688	879.79	795.163	199.803	1157.08	741.791	498.891	474.865	173.351	337.142	563.447	1286.11	815.935	1372.63	573.027	554.133	392.043	415.409	829.381	612.391	881.419	1108.39	593.23	501.687	567.075	511.992	602.758		849.804	884.782	778.115	1154.13	457.364	696.825	1064.72	1215.66			409.264	646.026	615.475	749.581
	4.56061				370.592		805.39									193.813	303.149	614.888	1087.99	764.311	1379.48	600.191	513.785	429.539	428.576	540.194	599.203	1013.82	1070.15	605.301					702.402									590.633	734.474
	4.60324	1222.72	423.607	845.521	381.069	584.113	910.071	609.416	978.218	833.921	210.202	1190.22	827.812	533.288	442.277	203.184	419.622	603.914	1172.93	724.925	1457.11	561.482	570.164	402.935	424.111	830.495	638.936	1058.08	1154.6	568.729	481.564	694.149	573.795	575.827		860.977	823.546	716.518	1143.8	395.92	578.997	1182.27	1215.52			374.5	681.739	680.51	661.828
	4.64586				413.463		924.698									207.32	433.998	581.721	1136.63	717.022	1584.08	614.751	576.422	412.801	416.33	532.556	594.84	1056.14	1084.54	572.566					689.318									540.196	763.996
	4.68848	1337.61	470.29	1040.35	415.363	575.117	946.89	448.92	799.084	783.138	260.708	934.968	762.13	553.274	473.105	205.349	432.753	592.3	1077.63	722.008	1714.47	638.495	561.752	403.349	452.055	790.947	551.575	1002.63	1105.71	569.344	473.7	862.042	567.072	573.417		944.198	936.074	766.53	919.6	412.067	585.228	975.614	1050.68			417.656	685.871	639.768	747.374
	4.7311				382.32		780.59									190.495	475.734	735.241	1166.79	727.277	1689.95	649.497	561.433	369.011	461.812	613.702	544.171	893.358	1140.19	508.095					725.927									672.372	742.795
	4.77373	1318.02	553.443	888.531	349.604	580.681	676.649	373.246	751.331	860.129	297.084		726.945	457.548	495.063	169.272		861.243	1175.64	713.253	1613.72	666.919	592.626	421.203	463.34	633.727	547.653	861.389	1163.23	639.112	454.172	889.014	572.321	570.565		983.352	907.867	716.18	970.31	398.863	571.908	1169.13	922.048			433.936	665.019	672.164	787.504
	4.81635				311.824											208.915		785.726	1052.29	697.358	1527.65	699.08	624.954	417.338	415.654	726.354	546.849	888.845	1199.18	515.748					599.648									691.565	908.093
	4.85897	1328.41	479.086	1067.9	367.12	577.288		388.97	700.406	828.678	306.696			552.498	556.477			854.433	1059.13	739.607	1554.85	692.535	661.669	407.433	351.268	815.064	501.359	888.348	1351.22	714.139	447.88	943.273	524.821	572.713		1060.6	893.938	842.15	894.369	394.614	515.947					454.496	777.365	672.807	877.96
	4.9016				378.176													855.972	1089.81	827.97	1395.1	830.965	671.72	497.286	320.968	905.348	514.156	986.39	1572.24	529.852					607.661									724.678	1079.96
	4.94422	1397.62	575.122		369.155	612.927		402.55	839.342	793.4	292.454				701.697			739.462	1162.22	890.033	1319.42	858.605	700.09	492.485	313.454	919.84	580.185	933.659	1439.77	611.817		985.585	576.321	544.992		1083.49	888.096	789.491	847.27	397.534	399.743					499.107	778.037	701.707	953.175
	4.98684				362.397													649.524	1200.44	911.722	1589.5	979.545	562.513	472.864	313.511	947.306	460.229	1038.4	1594.73	646.371					660.195									740.977	987.638
	5.02946	1574.7	600.161		355.012	749.49			1059.32	774.812	324.243				689.033			599.135	1253.67	905.063	1712.66	1053.69	511.747	445.229	315.295	1112.88	450.561	1055.65	1936.59	608.3		847.102		606.084		933.316		802.694			411.4					586.683	736.035	700.033	1036.71
[truncated: 1 more columns]

## Sheet: Figure 6E
	dorsoventral distance	UNC-6::mNG intensity
	0	492.254	440.4	240.041	452.796	465.858	797.196	361.075	736.75	490.9	1050.44	667.103	805.077	1087.62	1221.46	778.105	932.765	1197.95	995.891	863.17	1215.4	886.61	981.176	1473.23	1307.14	1199.51	472.742	1005.26	617.35	935.629	1969.2	395.014	913.253	859.206	792.365	621	1046.17	573.407
	0.08525	516.761	462.111	240.377	478.53	484.035	854.043	375.528	766.833	535.737	1011.8	680.265	940.227	1165.4	1256.63	777.755	634.211	1213.28	1088.21	837.971	1278.21	819.64	1267.32	1424.01	1419.33	1270.98	566.315	1236.58	631.778	910.693	1948.92	481.129	995.996	839.02	855.861	709.915	1097.71	593.263
	0.17049	588.042	644.286	234.768	456.046	504.446	814.935	426.545	879.488	548.524	778.984	682.72	1101.53	1092.08	1061.52	781.512	595.737	1139.83	1071.61	885.468	1270.23	741.142	1321.49	1733.55	1409.36	1330.04	641.025	1174.51	727.506	903.956	1888.32	676.687	952.039	1039.38	895.714	870.553	900.645	820.029
	0.25574	658.046	579.557	295.417	525.849	517.887	907.762	530.608	939.391	517.418	925.741	671.273	1094.08	888.97	1136.57	768.967	652.824	1250.97	967.884	966.811	1205.34	651.445	1353.66	1741.02	1559.38	1358.01	624.778	1335.76	778.009	887.2	1940.66	660.511	766.732	1144.74	762.844	989.414	880.96	744.86
	0.34098	669.048	418.674	331.326	557.89	535.283	692.969	549.353	912.144	478.374	875.922	634.161	1008.14	822.794	1380.24	745.891	611.137	1363.96	881.343	949.028	1127.54	544	1106.27	1458.68	1499.7	1503.96	684.028	1137.41	822.887	959.812	1960.6	771.306	659.922	892.407	868.925	986.836	821.701	981.337
	0.42623	650.366	396.096	337.16	612.219	546.155	895.288	508.691	840.983	458.136	905.406	671.689	977.99	820.063	1448.67	673.815	620.628	1330.74	909.827	855.886	1163.63	499.523	1154.75	1636.47	1476.76	1348.51	646.282	1176.69	751.714	1010.6	1974.53	805.646	733.259	1033.31	850.119	865.258	781.753	768.296
	0.51147	668.648	481.164	364.935	657.231	537.487	779.094	514.56	767.464	422.088	859.708	730.055	959.877	771.221	1263.25	631.17	514.761	1375.78	941.044	784.431	1108.24	481.652	945.926	1320.15	1565.24	1471.36	781.765	1052.14	691.218	939.09	1850.02	855.838	640.731	904.722	779.41	797.88	771.572	674.318
	0.59672	616.322	370.791	362.943	677	544.117	684.559	594.23	690.743	407.069	762.255	673.892	860.924	867.773	1146.39	592.158	530.336	1429.61	960.724	844.374	1049.22	415.296	935.526	1564.02	1625.47	1285.87	713.157	1229.09	738.665	918.179	1650.54	831.861	664.538	920.455	694.307	818.199	477.927	738.548
	0.68196	559.449	407.317	412.579	667.254	563.638	713.428	617.604	679.895	416.107	913.246	571.307	1004.73	911.8	1121.84	635.718	517.071	1451.46	974.227	888.99	1023.06	371.852	813.108	1242.88	1574.09	1037.03	732.516	1091.33	743.881	916.502	1678.43	893.729	752.932	957.018	640.172	924.846	457.301	721.585
	0.76721	544.537	407.369	464.29	652.379	555.389	701.583	605.828	713.487	444.937	926.173	624.886	780.687	954.897	1070.33	598.362	524.905	1471.33	895.718	840.8	892.39	382.503	787.198	1259.86	1600.24	1285.04	600.722	1165.48	684.873	946.431	1729.36	868.636	779.267	837.643	729.689	927.077	531.749	663.836
	0.85245	578.575	439.61	475.18	631.826	531.648	661.065	685.936	726.738	463.595	920.972	644.228	834.055	910.107	1039.39	600.516	485.563	1488.26	815.868	667.788	802.704	408.898	867.329	1534.52	1669.4	1112.61	577.798	1167.09	711.059	859.409	1661.21	974.757	720.134	878.95	524.211	863.072	482.863	341.943
	0.9377	599.15	506.133	431.611	603.61	533.169	591.666	746.341	725.223	461.751	902.517	634.529	848.284	1060.36	1035.06	628.457	551.17	1505.87	744.779	598.546	742.9	399.26	788.707	1274.86	1671.23	1213.17	669.604	1098.05	703.637	953.914	1481.49	856.776	746.253	767.518	475.484	827.192	731.194	333.656
	1.02294	571.641	527.453	524.711	618.132	544.31	595.341	742.657	746.628	469.482	883.5	629.544	796.796	1112.37	969.336	689.903	552.204	1515.71	724.042	702.595	735.645	412.307	737.569	1456.6	1458.79	1107.07	627.807	1249.28	671.417	915.922	1478.59	875.283	653.407	889.316	561.461	812.767	623.896	377.877
	1.10819	518.485	444.779	561.202	651.858	577.005	579.684	726.264	744.043	461.99	1072.07	571.46	710.215	1161.83	924.991	761.972	492.861	1407.48	734.617	667.855	749.813	421.123	684.695	1409.01	1270	977.038	600.234	1091.85	636.498	873.756	1415.98	855.208	772.37	836.962	546.152	815.29	575.713	286.595
	1.19343	506.493	570.959	547.761	720.14	612.709	548.856	770.26	705.759	467.646	977.191	552.579	666.405	1273	983.106	816.729	486.232	1380.43	713.371	698.76	764.832	395.308	693.162	1362.28	1120.08	1152.51	567.207	1002.48	592.252	929.544	1375.4	773.321	707.321	925.991	571.684	820.619	560.696	471.194
	1.27868	529.411	409.22	529.581	742.736	639.214	607.378	839.138	647.162	516.857	777.498	489.7	630.895	1090.7	1013.86	712.345	511.168	1310.93	678.176	750.75	777.393	407.932	660.149	1466.43	1189.1	927.031	569.121	1143.57	507.049	887.91	1328.27	762.96	759.303	896.357	603.249	825.338	470.321	322.03
	1.36392	525.93	523.303	529.935	779.467	650.491	608.181	884.232	589.872	532.179	915.458	468.346	675.842	957.859	1166.59	810.172	480.119	1138.84	685.238	696.05	734.761	515.584	665.747	1370.15	1165.65	953.787	705.69	1090.05	502.15	850.393	1221.8	745.573	764.221	995.834	647.635	818.835	564.993	462.08
	1.44917	520.276	455.721	537.685	760.343	636.085	597.742	911.814	562.928	577.816	805.062	494.411	726.846	926.788	1069.26	826.09	706.808	1134.53	702.486	694.55	723.595	512.372	679.746	1287.36	1082.43	976.547	629.831	1109.77	521.558	804.77	1272.87	715.696	728.46	1011.42	638.805	846.656	445.754	356.981
	1.53441	531.642	476.853	583.751	778.875	623.478	647.734	854.405	603.556	577.352	854.28	538.879	733.6	981.188	1047.11	846.08	615.681	1065.14	766.007	729.658	762.219	575.524	669.679	1189.92	998.14	835.426	733.209	1002.5	557.117	868.969	1240.52	714.779	853.174	853.851	669.226	959.562	641.397	345.482
	1.61966	542.818	576.28	597.963	772.815	602.682	608.351	770.503	658.475	628.163	762.86	661.752	814.369	793.632	939.35	701.268	767.663	1126.05	793.726	625.828	782.436	661.579	655.015	1317.26	1010.78	1012.12	822.549	976.324	564.547	700.516	1321.04	702.463	753.346	822.975	663.38	826.481	553.5	378.332
	1.7049	533.711	528.026	593.742	690.033	589.603	580.946	696.176	675.405	660.903	757.225	505.839	727.088	810.616	848.184	887.424	684.418	1113.41	714.26	634.639	817.944	647.283	625.56	1239.35	925.433	763.344	923.083	848.649	561.989	876.747	1270.58	913.022	728.889	662.379	577.175	825.799	684.43	467.373
	1.79015	531.308	496.294	593.082	621.607	557.914	633.814	628.812	638.297	643.498	742.236	568.794	650.632	808.056	958.868	774.63	819.401	1072.93	631.705	585.189	823.093	651.751	620.256	1484.92	912.862	792.935	642.76	631.122	548.529	686.541	1203.36	824.826	631.902	585.261	584.983	740.326	513.478	292.089
	1.87539	530.961	517.981	669.363	668.16	536.61	663.068	596.505	684.43	634.72	758.029	718.322	729.609	764.584	834.717	722.913	724.866	1081.46	651.363	679.224	798.413	654.034	642.389	1367.99	824.516	686.337	623.538	604.922	549.199	970.737	1130.37	742.749	677.016	572.796	593.733	611.556	581.057	315.434
	1.96064	542.986	498.4	651.739	610.534	569.882	628.483	605.922	610.02	611.506	776.673	698.244	727.156	727.004	1010.92	613.142	896.296	1016.6	666.677	602.059	814.037	643.098	574.018	1633.66	1046.47	571.803	670.134	783.311	584.921	882.64	1035.27	666.859	659.736	561.301	555.575	644.542	257.216	385.214
	2.04588	576.963	485.027	690.585	578.038	646.491	645.081	612.793	569.912	573.612	794.554	673.655	727.046	837.789	992.394	573.935	962.522	885.03	668.96	546.187	857.457	697.046	587.363	1576.06	837.778	624.486	781.701	633.251	607.826	841.931	988.499	724.957	592.688	545.074	498.119	721.319	218.666	376.415
	2.13113	603.983	515.73	654.096	536.864	701.312	655.623	619.391	514.484	620.708	904.265	630.753	709.819	767.93	906.562	626.906	914.363	912.226	728.993	612.278	908.759	764.672	537.659	1443.3	941.381	555.583	734.364	645.136	620.148	876.23	817.732	634.075	526.163	516.783	611.353	711.71	311.792	461.504
	2.21637	634.582	447.64	685.218	548.941	724.304	696.31	600.772	529.725	552.888	740.104	591.016	582.793	839.688	895.806	695.559	939.864	850.887	798.08	543.902	878.766	737.864	545.816	1578.34	928.693	630.39	662.112	703.514	620.24	675.075	831.139	588.825	574.84	524.129	606.842	695.936	367.847	549.05
	2.30162	647.565	426.249	658.212	555.115	740.546	645.299	598.296	578.793	621.313	683.923	454.736	547.914	720.757	945.941	703.702	872.373	891.275	869.823	593.441	749.657	786.726	535.8	1429.17	925.389	553.647	636.346	818.97	600.65	651.697	823.938	554.847	545.616	558.438	657.515	699.735	351.089	603.889
	2.38686	632.398	450.987	724.944	545.709	685.387	680.337	648.452	559.737	582.556	773.567	475.637	579.666	684.708	1059.76	740.288	819.75	884.292	860.773	488.548	730.454	692.761	534.803	1454.14	814.928	552.017	615.069	664.095	593.201	597.278	908.188	513.913	670.976	565.017	709.915	758.278	556.445	448.305
	2.47211	602.893	468.007	626.378	641.294	579.114	740.579	705.825	513.385	601.337	781.077	393.305	624.55	850.105	928.746	699.939	861.573	975.436	834.371	635.097	610.167	623.269	508.806	1475.68	887.027	459.419	634.744	860.765	555.785	617.987	796.237	659.837	636.387	626.291	619.415	813.455	331.247	270.219
	2.55735	565.065	467.209	564.856	687.715	649.678	682.058	750.18	539.435	576.871	882.092	348.348	670.979	758.908	996.565	691.092	827.071	963.414	971.037	522.311	581.284	753.938	519.62	1360.42	849.541	513.977	621.115	812.619	491.994	663.021	940.919	590.949	859.656	674.428	683.464	814.33	541.959	332.67
	2.6426	542.006	498.409	731.074	743.571	682.826	701.971	793.207	564.964	555.098	753.331	375.663	755.774	789.007	1105.12	654.524	785.998	1076.11	985.494	535.093	618.66	795.734	619.785	1389.49	842.349	415.147	683.166	765.493	471.674	602.919	945.394	512.822	882.268	808.57	673.626	780.668	687.615	324.321
	2.72784	533.182	381.651	673.489	702.857	646.394	630.579	826.149	567.194	569.674	865.114	339.587	830.435	749.727	1220.38	637.258	843.183	982.059	972.598	505.821	751.374	657.082	611.846	1077.05	782.616	518.466	731.08	645.914	521.495	563.577	1066.97	740.43	878.306	900.595	583.617	757.24	813.755	321.15
	2.81309	526.455	474.831	709.146	701.916	650.217	589.926	849.902	599.085	572.689	834.301	337.321	812.001	859.225	1116.85	550.925	818.612	911.299	974.018	576.975	833.426	873.118	635.991	1133.61	772.958	391.457	677.759	628.485	518.011	561.904	1206.95	737.06	710.15	881.862	559.019	737.011	939.924	309.681
	2.89833	511.214	527.672	779.303	632.442	638.244	580.139	830.541	593.54	571.367	759.659	333.37	892.281	957.072	911.628	612.015	923.273	876.455	952.914	522.701	831.126	830.989	591.314	1064.39	778.29	467.187	651.199	713.178	508.053	581.701	1199.07	584.976	818.166	715.432	591.417	662.517	750.51	422.228
	2.98358	517.443	496.566	726.464	599.977	539.61	543.318	809.925	591.88	622.918	841.84	366.139	799.401	971.99	805.345	627.408	903.291	796.611	862.715	492.465	796.876	952.703	630.325	1087.09	770.061	448.443	615.128	635.742	479.606	554.186	1134.88	726.207	789.969	741.399	548.903	665.109	948.953	276.618
	3.06882	544.502	514.65	671.774	592.612	525.315	615.698	769.307	559.982	627.528	696.073	379.193	746.479	927.466	773.359	648.343	776.978	825.216	812.572	423.618	789.499	1058.76	546.537	923.045	761.558	481.732	595.334	672.271	463.657	523.539	1109.43	744.31	713.882	810.673	571.734	699.1	764.396	193.483
	3.15407	582.004	530.659	653.522	550.328	512.193	497.438	753.008	535.113	695	858.24	394.401	659.516	866.228	833.172	557.213	805.052	775.366	899.414	445.58	714.276	1084.24	559.481	737.205	682.463	542.335	593.148	722.003	466.064	603.089	1012.23	825.637	772.938	784.553	647.546	711.011	674.673	264.492
	3.23932	482.606	399.661	730.474	587.156	524.85	525.153	744.957	507.139	707.246	769.883	359.815	756.691	721.959	729.108	546.928	775.248	800.381	847.461	471.682	632.848	1075.56	564.146	785.235	623.968	540.353	659.421	702.71	446.33	511.709	992.465	846.613	760.693	787.323	659.877	680.072	416.787	273.632
	3.32456	593.964	527.376	631.69	784.076	551.354	575.462	765.651	511.785	629.135	872.034	302.773	700.543	639.447	783.442	505.599	593.586	804.817	883.184	448.216	661.983	979.912	582.847	815.7	694.031	627.242	727.207	694.999	456.949	514.58	1205.46	846.53	651.13	728.363	650.572	634.527	506.268	197.177
	3.40981	658.061	482.536	561.862	645.501	574.054	553.9	788.188	533.179	715.68	852.083	284.973	809.049	620.296	710.88	556.535	590.521	739.887	783.862	454.982	698.287	958.157	537.511	685.887	702.549	618.344	650.497	818.982	531.878	539.227	1198.42	817.18	572.193	738.303	546.611	601.3	663.234	233.817
	3.49505	632.002	400.939	591.817	677.306	571.25	495.907	764.998	520.11	683.484	970.533	303.384	794.42	726.632	703.723	630.359	567.06	790.07	732.407	409.866	662.324	890.49	534.543	783.727	651.999	632.942	659.601	692.062	545.204	555.316	1143.45	798.53	774.312	646.117	604.654	581.189	612.774	247.55
	3.5803	578.324	413.284	623.271	835.843	528.894	535.111	711.952	496.313	587.568	938.483	311.095	744.653	739.702	574.615	685.032	539.134	802.397	779.056	519.781	755.668	1061.26	453.397	743.415	650.005	709.981	682.647	717.058	522.609	705.758	1121.43	787.097	820.76	730.331	631.284	518.318	437.835	156.813
	3.66554	517.409	471.403	563.602	846.897	506.559	568.652	689.466	512.682	574.103	967.156	309.87	740.758	724.377	551.866	642.617	525.195	912.914	738.184	478.456	811.403	867.414	463.11	809.23	633.222	751.157	646.503	793.09	545.429	675.88	1007.98	724.493	789.339	557.794	535.604	519.59	625.756	249.775
	3.75079	474.189	431.107	525.821	853.868	475.273	548.929	686.703	546.155	629.762	943.158	315.147	773.394	694.592	775.684	629.612	561.789	897.127	826.829	528.63	857.09	907.144	518.041	798.765	713.153	720.344	667.189	855.797	648.064	790.075	1102.05	836.029	955.219	642.87	608.11	574.304	561.338	311.274
	3.83603	456.135	442.391	494.394	667.802	426.549	611.347	666.471	566.401	646.228	991.761	347.391	740.891	773.617	601.333	762.386	508.498	961.199	850.155	545.484	901.064	1058.14	685.375	772.11	602.846	837.153	671.671	853.053	575.555	722.832	1097.45	676.276	785.491	715.358	761.128	671.431	818.856	385.136
	3.92128	442.891	450.924	487.251	782.892	429.364	693.854	626.69	559.78	714.987	887.115	357.451	793.935	885.248	690.417	780.737	578.939	995.184	801.92	552.171	973.685	1017.22	594.865	862.785	627.923	914.111	621.988	733.892	691.865	865.406	1136.2	841.711	866.613	636.625	774.868	754.397	842.563	416.988
	4.00652	426.728	483.576	487.165	751.076	483.679	652.948	623.445	547.13	740.118	888.318	362.139	735.698	895.216	911.766	847.083	546.108	974.378	915.057	559.838	920.294	1054.82	538.718	800.52	616.95	813.58	627.767	1044.64	666.432	793.97	1257.65	775.463	750.927	622.446	891.875	800.664	692.21	396.863
	4.09177	460.357	515.127	511.602	723.05	533.095	703.98	638.231	556.19	697.494	950.624	360.576	701.404	871.727	904.375	701.356	567.863	935.328	1081.04	524.655	952.156	985.012	608.302	909.955	738.885	705.961	594.639	1234.17	728.158	710.431	1201.32	814.693	828.728	787.269	977.549	776.982	310.434	438.759
	4.17701	511.588	484.457	502.978	785.094	562.514	660.803	643.487	550.717	622.197	1028.78	349.477	673.987	912.554	782.379	931.41	615.669	1054.9	930.829	598.143	911.16	1172.7	537.305	738.541	588.67	618.695	622.046	1361.19	721.709	618.082	1329.32	835.348	698.615	714.828	843.429	756.312	336.01	361.903
	4.26226	542.495	620.696	539.695	660.13	542.291	654.308	638.194	554.855	718.747	986.323	325.636	717.307	815.939	904.081	878.851	622.563	1050.58	951.911	507.945	960.039	1164.53	449.747	865.465	623.826	647.309	595.573	1291.91	770.585	619.406	1271.54	992.89	830.257	622.739	845.852	774.589	348.177	390.264
	4.3475	554.923	627.633	500.941	622.143	552.203	657.331	653.493	553.412	603.808	1022.8	333.634	667.556	734.541	832.735	872.139	657.886	937.703	1181.3	701.291	1017.81	1187.26	488.938	971.648	725.285	671.636	613.686	1255.95	643.419	589.659	1226.44	906.357	959.45	770.863	824.159	801.563	352.337	412.943
	4.43275	532.829	629.625	552.55	645.605	561.061	643.947	684.164	515.474	692.671	1059.6	372.96	801.47	736.789	851.941	841.001	634.242	1009.74	1066.15	731.415	1095.09	1049.78	420.188	943.275	734.888	678.988	731.739	1113.33	677.137	613.006	1186.68	1443.52	860.431	894.105	695.04	842.648	465.525	339.381
	4.51799	503.373	779.309	548.247	712.298	549.698	737.969	716.774	488.276	659.307	1187	465.956	767.66	814.921	969.383	929.152	711.32	1084.43	1170.29	642.579	1192.15	1004.13	533.755	913.376	713.016	641.581	711.704	1030.72	786.549	627.448	1227.43	1126.02	932.391	1041.45	644.672	904.004	434.922	324.132
	4.60324	506.313	548.519	543.927	698.87	562.869	813.264	713.571	545.74	697.183	1026.75	617.022	834.819	882.199	1033.85	834.77	726.726	1038.45	1143.25	746.661	1153.67	935.937	555.157	972.581	821.847	684.526	735.87	997.548	767.488	647.711	1413.78	1675.21	891.953	1178.23	655.6	933.227	608.507	352.9
	4.68848	525.378	490.662	613.731	666.498	639.977	692.67	781.66	561.216	687.73	886.27	749.944	871.668	925.978	1213.11	907.045	941.998	1170.98	1018.47	863.853	1264.49	1031.17	702.75	1323.02	795.364	664.34	891.176	988.158	937.736	707.796	1732.12	1272.64	1089.57	1055.1	770.335	936.688	591.353	458.369
	4.77373	552.101	527.857	626.616	697.232	568.011	802.984	746.743	453.299	722.792	895.166	827.156	932.915	949.473	1515.51	976.21	908.618	1465.06	929.995	920.75	1295.05	1043.95	733.567	1283.98	822.96	818.17	817.048	848.364	817.047	800.106	1916.95	1220.5	861.633	1317.48	720.334	945.388	732.92	242.811
	4.85897	571.818	546.059	648.497	686.002	586.549	789.818	789.376	450.223	762.371	818.442	817.705	1081.19	832.31	1355.98	1014	1023.34	1368.42	809.589	877.1	1243.97	992.464	1216.35	1075.9	909.605	823.329	1006.47	854.205	1049.57	893.422	2224.46	1301.36	1074.42	1145.23	1001.55	979.607	867.756	357.106
	4.94422	567.94	500.876	866.204	671.536	484.484	663.2	788.458	478.097	797.653		730.32	822.282	877.783	1414.57	915.098	1171.45	1623.7	954.005	992.206	1372.2	1264.49	1030.49	1040.06	821.898	637.227	954.93	767.787	1008.22	938.836	1929.07	1069.9	1125.42	1111.11	841.886	1087.61	872.542	475.71
	5.02946	592.224	512.481	654.364	666.648	476.121	735.909	770.398	507.95	863.629		770.221	1007.08	943.385			1172.73	2007.74		1161.36	1191.66	962.992	1278.75	1144.84	1039.5	555.451		816.24		740.735	1658.11	1197.06	1228.21	1014.6	868.802	951.616	814.301	533.22
																																					445.977	793.175
																																					339.398	700.068
																																					650.854	817.836
				564.425	730.127				730.127			445.15
				730.576	783.612				783.612			507.125
				599.491	702.408				702.408
					713.735				713.735
					705.732				705.732
